# Supplementary material for: Validating overcrowding measures using the UK Household Longitudinal Study
Source: SSM Popul Health. 2019 Jun 25;8:100439. doi: 10.1016/j.ssmph.2019.100439 (PMC6614532; doi:10.1016/j.ssmph.2019.100439)
Supplement: Multimedia component 1 [file mmc1.xml]

<?xml version="1.0" encoding="UTF-8" standalone="no"?><data:data><datasets><author>n.cable@ucl.ac.uk</author><type>0</type><dataset><value>3</value><reason>Other (please explain)</reason><comments>Data are publically available via UK data archive upon registering the usage. </comments></dataset></datasets></data:data>
